# Supplementary material for: Solution structure of mouse HBS1L/SKI7-specific UBA domain in complex with ubiquitin: Implications for stalled ribosome recognition
Source: PLoS One. 2026 Jun 3;21(6):e0348877. doi: 10.1371/journal.pone.0348877 (PMC13232801; doi:10.1371/journal.pone.0348877)
Supplement: S1 File — (XLSX) [file pone.0348877.s017.xlsx]

## Sheet: Fig 6A
	Amino acid residue	Δδ (15N+1HN)
	E51	0.00209959
	Y52	0.00517447
	G53	0
	Y54	0.00397998
	E55	0.0102285
	D56	0
	L57	0.0089181
	R58	0.00750227
	E59	0.0165304
	S60	0
	S61	0
	D62	0
	S63	0.0314642
	L64	0.0133246
	L65	0.0112615
	N66	0.00517161
	H67	0
	Q68	0.0072111
	L69	0.0435089
	S70	0.0417697
	E71	0
	I72	0.177867
	D73	0
	Q74	0.0393991
	A75	0.0992984
	R76	0
	L77	0.0608866
	Y78	0.126434
	S79	0.103649
	C80	0
	L81	0.0843112
	D82	0.0680818
	H83	0.188743
	M84	0.120981
	R85	0.0418691
	E86	0.115531
	V87	0.24822
	L88	0.372604
	G89	0.125831
	D90	0
	A91	0.029599
	V92	0.0480203
	P93	0
	D94	0.0164558
	D95	0.00579175
	I96	0.0190752
	L97	0.0663051
	T98	0.0132489
	E99	0.00970603
	A100	0.0715178
	I101	0.0442994
	L102	0.0207933
	K103	0.0743527
	H104	0.0239788
	K105	0.0861489
	F106	0.0633792
	D107	0.0716621
	V108	0.0745281
	Q109	0.131696
	K110	0.0437592
	A111	0.133819
	L112	0.0883973
	S113	0.10002
	V114	0.0696721
	V115	0.086656
	L116	0.157259
	E117	0.17709
	Q118	0.232606
	D119	0

## Sheet: S4D Fig 
	Residue number	RMSD Cα (Å)
	68	0.9476
	69	0.5407
	70	0.1902
	71	0.6904
	72	0.5983
	73	0.2695
	74	0.3787
	75	0.2443
	76	0.466
	77	0.5069
	78	0.4727
	79	0.4963
	80	0.5412
	81	0.5388
	82	0.5824
	83	0.557
	84	0.4869
	85	0.5397
	86	0.6085
	87	1.179
	88	1.3118
	89	0.8881
	90	2.0969
	91	1.5359
	92	1.6044
	93	0.8567
	94	0.3089
	95	0.2864
	96	0.3419
	97	0.2319
	98	0.3966
	99	0.3637
	100	0.2432
	101	0.5622
	102	0.6469
	103	0.3807
	104	0.2982
	105	0.304
	106	0.3736
	107	0.5632
	108	0.3565
	109	0.1814
	110	0.2346
	111	0.3075
	112	0.3833
	113	0.7784
	114	0.2486
	115	0.8592
	116	1.5508
	117	1.8504
	118	2.0925
	119	1.9611

## Sheet: S11 Fig
	Concentration (µM)	M84	E86	G89
	0	0	0	0
	10	0.002	0.0154171	0.0189126
	20	0.0310281	0.0308342	0.0396452
	50	0.0464239	0.0464239	0.0536912
	100	0.0618303	0.0619353	0.0710365
	200	0.0787792	0.0958995	0.113164
	300	0.111025	0.117502	0.130325
